# Supplementary material for: Prediction of Time Series Gene Expression and Structural Analysis of Gene Regulatory Networks Using Recurrent Neural Networks
Source: Entropy (Basel). 2022 Jan 18;24(2):141. doi: 10.3390/e24020141 (PMC8871363; doi:10.3390/e24020141)
Supplement: Supplementary file 1 [file entropy-24-00141-s001.zip]

Archive with 1 entries (1 files):
- entropy-1529666-supplementary.pdf
